# Supplementary material for: A Genetic Bottleneck of Mitochondrial DNA During Human Lymphocyte Development
Source: Mol Biol Evol. 2022 Apr 28;39(5):msac090. doi: 10.1093/molbev/msac090 (PMC9113143; doi:10.1093/molbev/msac090)
Supplement: msac090_Supplementary_Data [file msac090_supplementary_data.zip]

Archive with 2 entries (2 files):
- Supplementary_Figures.pdf
- Supplementary_Figures_and_Legends.docx
